# Supplementary material for: Offshore wind and wave energy can reduce total installed capacity required in zero-emissions grids
Source: Nat Commun. 2024 Aug 9;15:6826. doi: 10.1038/s41467-024-50040-6 (PMC11316002; doi:10.1038/s41467-024-50040-6)
Supplement: Supplementary file 4 — Source Data [file 41467_2024_50040_MOESM4_ESM.xlsx]

## Sheet: Title Page
	Source Data for Offshore Wind and Wave Energy Can Reduce Total Installed Capacity Required in Zero Emissions Grids by Natailia Gonzalez et. al
	This file contains source table for all figures and tables in the main manuscript and supplemental materials for which it is relevant. Each tab contains the data for an individual figure or table. The order of the tabs are sequential, and they begin with main manuscript figures, then supplemental figures, then supplemental tables.

## Sheet: Figure 2a
Figure 2a
			2050 Floating Offshore Wind Energy Overnight Costs ($2018)
		Total Installed Generation Capacity (GW)	5178	4458	3468	3017	2296
	2050 Wave Energy Overnight Costs ($2018)	1733	771.199	767.384	716.724	684.392	647.869
		1462	760.768	758.011	716.167	683.365	643.638
		1333	755.633	752.209	716.976	687.167	641.97
		760	749.208	745.85	712.29	688.33	637.924
		618	748.094	745.817	715.172	688.974	639.959

## Sheet: Figure 2b
Figure 2b
			2050 Floating Offshore Wind Energy Overnight Costs ($2018)
		Solar Energy Installed Capacity (GW)	5178	4458	3468	3017	2296
	2050 Wave Energy Overnight Costs ($2018)	1733	339.412	336.209	288.455	260.733	226.203
		1462	329.387	327.025	286.834	260.102	220.299
		1333	324.531	321.464	290.971	265.413	217.281
		760	313.929	311.178	282.597	262.046	207.478
		618	312.265	310.178	284.069	260.418	207.11

## Sheet: Figure 2c
Figure 2c
			2050 Floating Offshore Wind Energy Overnight Costs ($2018)
		Energy Storage Installed Capacity (GW)	5178	4458	3468	3017	2296
	2050 Wave Energy Overnight Costs ($2018)	1733	161.567	160.386	138.966	122.783	109.744
		1462	156.104	155.427	138.843	122.977	107.518
		1333	153.354	152.233	139.17	125.553	105.929
		760	148	147.033	134.507	124.85	102.44
		618	146.641	146.124	134.427	124.349	101.809

## Sheet: Figure 2d
Figure 2d
			2050 Floating Offshore Wind Energy Overnight Costs ($2018)
		Transmission Installed Capacity (GW)	5178	4458	3468	3017	2296
	2050 Wave Energy Overnight Costs ($2018)	1733	88.6917	88.7285	116.389	147.527	166.687
		1462	85.3079	84.9346	113.093	143.202	167.367
		1333	86.434	86.4901	108.533	135.876	166.248
		760	84.8669	84.0736	104.281	129.921	162.092
		618	85.4438	84.9995	100.675	125.728	159.045

## Sheet: Figure 3a
Figure 3a
			2050 Floating Offshore Wind Energy Overnight Costs ($2018)
		Offshore Wind Energy Installed Capacity (GW)	5178	4458	3468	3017	2296
	2050 Wave Energy Overnight Costs ($2018)	1733	2.40714	3.99591	23.0114	35.7381	58.9113
		1462	2.36052	3.80439	20.8264	33.6137	57.9618
		1333	2.36052	3.80439	18.1519	29.6444	56.0544
		760	2.08568	3.55335	17.4236	26.2676	54.5388
		618	2.04745	3.02227	15.9047	25.6919	51.8392

## Sheet: Figure 3b
Figure 3b
			2050 Floating Offshore Wind Energy Overnight Costs ($2018)
		Wave Energy Installed Capacity (GW)	5178	4458	3468	3017	2296
	2050 Wave Energy Overnight Costs ($2018)	1733	8.85645	8.85645	7.63725	5.59343	3.6686
		1462	19.3261	18.4433	13.9678	11.3324	7.63725
		1333	24.9647	24.9321	24.3447	21.1421	13.5242
		760	35.5142	35.5142	34.4986	33.9933	29.6043
		618	39.548	39.548	39.548	38.881	36.5846

## Sheet: Figure 4
Figure 4
			Generation (GWh)																	(GWh)
	Scenario	Hour	Biomass	Coal	Gas	Geothermal	Hydro	Nuclear	Oil	Waste	Wave	Wind	Offshore Wind	Imports	Exports	Storage (C)	Storage (D)	Solar	Total	Load
	1	0	0.179439	0	0	0	0.444512	0	0	0	0.547426	0.0310962	0.0918465	1.41859	-0.461801	0	1.18245	0	3.43356	3.39466
	1	1	0.179439	0	0	0	0.444512	0	0	0	0.547426	0.0310962	0.0918465	1.41859	-0.461801	0	1.18245	0	3.43356	3.39466
	1	2	0.179439	0	0	0	0.444512	0	0	0	0.547426	0.0310962	0.0918465	1.41859	-0.461801	0	1.18245	0	3.43356	3.39466
	1	3	0.179439	0	0	0	0.498965	0	0	0	0.508895	0.0381072	0.0729883	1.42988	-0.498303	0	1.02915	0	3.25912	3.21186
	1	4	0.179439	0	0	0	0.498965	0	0	0	0.508895	0.0381072	0.0729883	1.42988	-0.498303	0	1.02915	0	3.25912	3.21186
	1	5	0.179439	0	0	0	0.498965	0	0	0	0.508895	0.0381072	0.0729883	1.42988	-0.498303	0	1.02915	0	3.25912	3.21186
	1	6	0.179439	0	0	0	0.498965	0	0	0	0.508895	0.0381072	0.0729883	1.42988	-0.498303	0	1.02915	0	3.25912	3.21186
	1	7	0.179439	0	0	0	0.48454	0	0	0	0.417145	0.034293	0.0633998	1.43725	-0.344145	0	0.826141	0.0675652	3.16563	3.12229
	1	8	0.179439	0	0	0	0.48454	0	0	0	0.417145	0.034293	0.0633998	1.43725	-0.344145	0	0.826141	0.0675652	3.16563	3.12229
	1	9	0.179439	0	0	0	0.48454	0	0	0	0.417145	0.034293	0.0633998	1.43725	-0.344145	0	0.826141	0.0675652	3.16563	3.12229
	1	10	0.179439	0	0	0	0.48454	0	0	0	0.417145	0.034293	0.0633998	1.43725	-0.344145	0	0.826141	0.0675652	3.16563	3.12229
	1	11	0.179439	0	0	0	0.370695	0	0	0	0.385034	0.0458359	0.0824655	1.48939	-0.337807	-2.64201	0	3.12625	5.3413	2.65266
	1	12	0.179439	0	0	0	0.370695	0	0	0	0.385034	0.0458359	0.0824655	1.48939	-0.337807	-2.64201	0	3.12625	5.3413	2.65266
	1	13	0.179439	0	0	0	0.370695	0	0	0	0.385034	0.0458359	0.0824655	1.48939	-0.337807	-2.64201	0	3.12625	5.3413	2.65266
	1	14	0.179439	0	0	0	0.370695	0	0	0	0.385034	0.0458359	0.0824655	1.48939	-0.337807	-2.64201	0	3.12625	5.3413	2.65266
	1	15	0.179439	0	0	0	0.357214	0	0	0	0.41588	0.0374977	0.0690842	1.49539	-0.231283	-2.32536	0	2.39278	4.716	2.34218
	1	16	0.179439	0	0	0	0.357214	0	0	0	0.41588	0.0374977	0.0690842	1.49539	-0.231283	-2.32536	0	2.39278	4.716	2.34218
	1	17	0.179439	0	0	0	0.357214	0	0	0	0.41588	0.0374977	0.0690842	1.49539	-0.231283	-2.32536	0	2.39278	4.716	2.34218
	1	18	0.179439	0	0	0	0.357214	0	0	0	0.41588	0.0374977	0.0690842	1.49539	-0.231283	-2.32536	0	2.39278	4.716	2.34218
	1	19	0.179439	0	0	0	0.453237	0	0	0	0.536893	0.0313286	0.0936277	1.36972	-0.54931	0	0.68779	0	2.80273	2.76357
	1	20	0.179439	0	0	0	0.453237	0	0	0	0.536893	0.0313286	0.0936277	1.36972	-0.54931	0	0.68779	0	2.80273	2.76357
	1	21	0.179439	0	0	0	0.453237	0	0	0	0.536893	0.0313286	0.0936277	1.36972	-0.54931	0	0.68779	0	2.80273	2.76357
	1	22	0.179439	0	0	0	0.453237	0	0	0	0.536893	0.0313286	0.0936277	1.36972	-0.54931	0	0.68779	0	2.80273	2.76357
	1	23	0.179439	0	0	0	0.444512	0	0	0	0.547426	0.0310962	0.0918465	1.41859	-0.461801	0	1.18245	0	3.43356	3.39466
	5	0	0.20436	0	0	0	0.447654	0	0	0	0.981294	0.0281784	0.0639713	1.29633	-0.731915	0	1.13638	0	3.42625	3.39466
	5	1	0.20436	0	0	0	0.447654	0	0	0	0.981294	0.0281784	0.0639713	1.29633	-0.731915	0	1.13638	0	3.42625	3.39466
	5	2	0.20436	0	0	0	0.447654	0	0	0	0.981294	0.0281784	0.0639713	1.29633	-0.731915	0	1.13638	0	3.42625	3.39466
	5	3	0.20436	0	0	0	0.485604	0	0	0	0.931643	0.0349654	0.0710549	1.32043	-0.708295	0	0.910303	0	3.25007	3.21186
	5	4	0.20436	0	0	0	0.485604	0	0	0	0.931643	0.0349654	0.0710549	1.32043	-0.708295	0	0.910303	0	3.25007	3.21186
	5	5	0.20436	0	0	0	0.485604	0	0	0	0.931643	0.0349654	0.0710549	1.32043	-0.708295	0	0.910303	0	3.25007	3.21186
	5	6	0.20436	0	0	0	0.485604	0	0	0	0.931643	0.0349654	0.0710549	1.32043	-0.708295	0	0.910303	0	3.25007	3.21186
	5	7	0.20436	0	0	0	0.506311	0	0	0	0.810991	0.030683	0.0615681	1.13078	-0.551934	0	0.896679	0.0631782	3.15262	3.12229
	5	8	0.20436	0	0	0	0.506311	0	0	0	0.810991	0.030683	0.0615681	1.13078	-0.551934	0	0.896679	0.0631782	3.15262	3.12229
	5	9	0.20436	0	0	0	0.506311	0	0	0	0.810991	0.030683	0.0615681	1.13078	-0.551934	0	0.896679	0.0631782	3.15262	3.12229
	5	10	0.20436	0	0	0	0.506311	0	0	0	0.810991	0.030683	0.0615681	1.13078	-0.551934	0	0.896679	0.0631782	3.15262	3.12229
	5	11	0.20436	0	0	0	0.262665	0	0	0	0.780278	0.0415333	0.0617099	1.28885	-0.382492	-2.55614	0	2.98839	5.24529	2.65266
	5	12	0.20436	0	0	0	0.262665	0	0	0	0.780278	0.0415333	0.0617099	1.28885	-0.382492	-2.55614	0	2.98839	5.24529	2.65266
	5	13	0.20436	0	0	0	0.262665	0	0	0	0.780278	0.0415333	0.0617099	1.28885	-0.382492	-2.55614	0	2.98839	5.24529	2.65266
	5	14	0.20436	0	0	0	0.262665	0	0	0	0.780278	0.0415333	0.0617099	1.28885	-0.382492	-2.55614	0	2.98839	5.24529	2.65266
	5	15	0.20436	0	0	0	0.174643	0	0	0	0.846958	0.0340043	0.053159	1.20755	-0.380915	-2.04392	0	2.2755	4.41525	2.34218
	5	16	0.20436	0	0	0	0.174643	0	0	0	0.846958	0.0340043	0.053159	1.20755	-0.380915	-2.04392	0	2.2755	4.41525	2.34218
	5	17	0.20436	0	0	0	0.174643	0	0	0	0.846958	0.0340043	0.053159	1.20755	-0.380915	-2.04392	0	2.2755	4.41525	2.34218
	5	18	0.20436	0	0	0	0.174643	0	0	0	0.846958	0.0340043	0.053159	1.20755	-0.380915	-2.04392	0	2.2755	4.41525	2.34218
	5	19	0.20436	0	0	0	0.441684	0	0	0	0.958156	0.0282292	0.0656114	1.29403	-0.702256	0	0.506659	0	2.79647	2.76357
	5	20	0.20436	0	0	0	0.441684	0	0	0	0.958156	0.0282292	0.0656114	1.29403	-0.702256	0	0.506659	0	2.79647	2.76357
	5	21	0.20436	0	0	0	0.441684	0	0	0	0.958156	0.0282292	0.0656114	1.29403	-0.702256	0	0.506659	0	2.79647	2.76357
	5	22	0.20436	0	0	0	0.441684	0	0	0	0.958156	0.0282292	0.0656114	1.29403	-0.702256	0	0.506659	0	2.79647	2.76357
	5	23	0.20436	0	0	0	0.447654	0	0	0	0.981294	0.0281784	0.0639713	1.29633	-0.731915	0	1.13638	0	3.42625	3.39466
	21	0	0.13964	0	0	0	0.485431	0	0	0	0.237903	0.0221471	0.951904	0.97523	-0.51966	0	1.12677	0	3.41937	3.39466
	21	1	0.13964	0	0	0	0.485431	0	0	0	0.237903	0.0221471	0.951904	0.97523	-0.51966	0	1.12677	0	3.41937	3.39466
	21	2	0.13964	0	0	0	0.485431	0	0	0	0.237903	0.0221471	0.951904	0.97523	-0.51966	0	1.12677	0	3.41937	3.39466
	21	3	0.13964	0	0	0	0.445574	0	0	0	0.235309	0.0271912	0.921615	1.28121	-0.548048	0	0.746314	0	3.24881	3.21186
	21	4	0.13964	0	0	0	0.445574	0	0	0	0.235309	0.0271912	0.921615	1.28121	-0.548048	0	0.746314	0	3.24881	3.21186
	21	5	0.13964	0	0	0	0.445574	0	0	0	0.235309	0.0271912	0.921615	1.28121	-0.548048	0	0.746314	0	3.24881	3.21186
	21	6	0.13964	0	0	0	0.445574	0	0	0	0.235309	0.0271912	0.921615	1.28121	-0.548048	0	0.746314	0	3.24881	3.21186
	21	7	0.13964	0	0	0	0.508742	0	0	0	0.193254	0.0294491	0.672679	0.931907	-0.226208	0	0.853983	0.050849	3.1543	3.12229
	21	8	0.13964	0	0	0	0.508742	0	0	0	0.193254	0.0294491	0.672679	0.931907	-0.226208	0	0.853983	0.050849	3.1543	3.12229
	21	9	0.13964	0	0	0	0.508742	0	0	0	0.193254	0.0294491	0.672679	0.931907	-0.226208	0	0.853983	0.050849	3.1543	3.12229
	21	10	0.13964	0	0	0	0.508742	0	0	0	0.193254	0.0294491	0.672679	0.931907	-0.226208	0	0.853983	0.050849	3.1543	3.12229
	21	11	0.13964	0	0	0	0.381813	0	0	0	0.163752	0.0307491	0.640069	1.42509	-0.314517	-2.37439	0	2.6085	5.07509	2.65266
	21	12	0.13964	0	0	0	0.381813	0	0	0	0.163752	0.0307491	0.640069	1.42509	-0.314517	-2.37439	0	2.6085	5.07509	2.65266
	21	13	0.13964	0	0	0	0.381813	0	0	0	0.163752	0.0307491	0.640069	1.42509	-0.314517	-2.37439	0	2.6085	5.07509	2.65266
	21	14	0.13964	0	0	0	0.381813	0	0	0	0.163752	0.0307491	0.640069	1.42509	-0.314517	-2.37439	0	2.6085	5.07509	2.65266
	21	15	0.13964	0	0	0	0.417058	0	0	0	0.174222	0.0235145	0.65107	1.37384	-0.36269	-1.95903	0	1.92596	4.34261	2.34218
	21	16	0.13964	0	0	0	0.417058	0	0	0	0.174222	0.0235145	0.65107	1.37384	-0.36269	-1.95903	0	1.92596	4.34261	2.34218
	21	17	0.13964	0	0	0	0.417058	0	0	0	0.174222	0.0235145	0.65107	1.37384	-0.36269	-1.95903	0	1.92596	4.34261	2.34218
	21	18	0.13964	0	0	0	0.417058	0	0	0	0.174222	0.0235145	0.65107	1.37384	-0.36269	-1.95903	0	1.92596	4.34261	2.34218
	21	19	0.13964	0	0	0	0.441507	0	0	0	0.231448	0.0228094	0.974672	1.03714	-0.578796	0	0.522997	0	2.79142	2.76357
	21	20	0.13964	0	0	0	0.441507	0	0	0	0.231448	0.0228094	0.974672	1.03714	-0.578796	0	0.522997	0	2.79142	2.76357
	21	21	0.13964	0	0	0	0.441507	0	0	0	0.231448	0.0228094	0.974672	1.03714	-0.578796	0	0.522997	0	2.79142	2.76357
	21	22	0.13964	0	0	0	0.441507	0	0	0	0.231448	0.0228094	0.974672	1.03714	-0.578796	0	0.522997	0	2.79142	2.76357
	21	23	0.13964	0	0	0	0.485431	0	0	0	0.237903	0.0221471	0.951904	0.97523	-0.51966	0	1.12677	0	3.41937	3.39466
	25	0	0.137932	0	0	0	0.486659	0	0	0	0.981294	0.0177025	0.658943	1.39783	-1.00811	0	0.761334	0	3.43359	3.39466
	25	1	0.137932	0	0	0	0.486659	0	0	0	0.981294	0.0177025	0.658943	1.39783	-1.00811	0	0.761334	0	3.43359	3.39466
	25	2	0.137932	0	0	0	0.486659	0	0	0	0.981294	0.0177025	0.658943	1.39783	-1.00811	0	0.761334	0	3.43359	3.39466
	25	3	0.137932	0	0	0	0.418319	0	0	0	0.931643	0.0218274	0.640002	1.4174	-0.964948	0	0.650924	0	3.2531	3.21186
	25	4	0.137932	0	0	0	0.418319	0	0	0	0.931643	0.0218274	0.640002	1.4174	-0.964948	0	0.650924	0	3.2531	3.21186
	25	5	0.137932	0	0	0	0.418319	0	0	0	0.931643	0.0218274	0.640002	1.4174	-0.964948	0	0.650924	0	3.2531	3.21186
	25	6	0.137932	0	0	0	0.418319	0	0	0	0.931643	0.0218274	0.640002	1.4174	-0.964948	0	0.650924	0	3.2531	3.21186
	25	7	0.137932	0	0	0	0.497982	0	0	0	0.810991	0.0243765	0.398531	1.16029	-0.546636	0	0.634686	0.0395141	3.15767	3.12229
	25	8	0.137932	0	0	0	0.497982	0	0	0	0.810991	0.0243765	0.398531	1.16029	-0.546636	0	0.634686	0.0395141	3.15767	3.12229
	25	9	0.137932	0	0	0	0.497982	0	0	0	0.810991	0.0243765	0.398531	1.16029	-0.546636	0	0.634686	0.0395141	3.15767	3.12229
	25	10	0.137932	0	0	0	0.497982	0	0	0	0.810991	0.0243765	0.398531	1.16029	-0.546636	0	0.634686	0.0395141	3.15767	3.12229
	25	11	0.106232	0	0	0	0.129333	0	0	0	0.780278	0.0253159	0.383044	1.00031	-0.5018	-1.5719	0	2.3298	4.25252	2.65266
	25	12	0.106232	0	0	0	0.129333	0	0	0	0.780278	0.0253159	0.383044	1.00031	-0.5018	-1.5719	0	2.3298	4.25252	2.65266
	25	13	0.106232	0	0	0	0.129333	0	0	0	0.780278	0.0253159	0.383044	1.00031	-0.5018	-1.5719	0	2.3298	4.25252	2.65266
	25	14	0.106232	0	0	0	0.129333	0	0	0	0.780278	0.0253159	0.383044	1.00031	-0.5018	-1.5719	0	2.3298	4.25252	2.65266
	25	15	0.106232	0	0	0	0.0820777	0	0	0	0.846958	0.0197659	0.399052	1.20629	-0.53239	-1.40408	0	1.65402	3.782	2.34218
	25	16	0.106232	0	0	0	0.0820777	0	0	0	0.846958	0.0197659	0.399052	1.20629	-0.53239	-1.40408	0	1.65402	3.782	2.34218
	25	17	0.106232	0	0	0	0.0820777	0	0	0	0.846958	0.0197659	0.399052	1.20629	-0.53239	-1.40408	0	1.65402	3.782	2.34218
	25	18	0.106232	0	0	0	0.0820777	0	0	0	0.846958	0.0197659	0.399052	1.20629	-0.53239	-1.40408	0	1.65402	3.782	2.34218
	25	19	0.137932	0	0	0	0.441443	0	0	0	0.958156	0.0185572	0.655109	1.31235	-0.905999	0	0.185031	0	2.80258	2.76357
	25	20	0.137932	0	0	0	0.441443	0	0	0	0.958156	0.0185572	0.655109	1.31235	-0.905999	0	0.185031	0	2.80258	2.76357
	25	21	0.137932	0	0	0	0.441443	0	0	0	0.958156	0.0185572	0.655109	1.31235	-0.905999	0	0.185031	0	2.80258	2.76357
	25	22	0.137932	0	0	0	0.441443	0	0	0	0.958156	0.0185572	0.655109	1.31235	-0.905999	0	0.185031	0	2.80258	2.76357
	25	23	0.137932	0	0	0	0.486659	0	0	0	0.981294	0.0177025	0.658943	1.39783	-1.00811	0	0.761334	0	3.43359	3.39466

## Sheet: Figure 5
Figure 5
			Generation (TWh)																	(TWh)
	Scenario	Month	Biomass	Coal	Gas	Geothermal	Hydro	Nuclear	Oil	Waste	Wave	Wind	Offshore Wind	Imports	Exports	Storage (C)	Storage (D)	Solar	Total	Load
	1	1	2.02675	0	0	0	3.22168	0	0	0	0.389459	0.940586	0.415558	30.1353	-8.96374	-22.8542	17.1406	30.5264	52.9785	52.2083
	1	2	2.43162	0	0	0	3.13853	0	0	0	0.520869	0.553225	1.23746	26.2172	-12.8618	-22.9417	17.2063	37.3242	52.826	52.2058
	1	3	0.216251	0	0	0	3.52841	0	0	0	1.75211	2.3449	1.41233	25.5579	-15.5726	-22.5063	16.8796	38.4733	52.086	51.4166
	1	4	0.216251	0	0	0	4.03563	0	0	0	1.09347	0.585732	0.710051	27.9664	-16.0488	-21.4495	16.087	36.3625	49.5587	48.7816
	1	5	0.216251	0	0	0	4.64653	0	0	0	0.5425	2.62181	1.37443	18.3505	-11.3132	-19.8759	14.9069	36.8354	48.3051	47.8709
	1	6	0.426612	0	0	0	4.7797	0	0	0	0.202613	0.838684	0.396816	26.7946	-16.7366	-20.9201	15.6901	41.5928	53.0652	52.2517
	1	7	0.508638	0	0	0	6.01419	0	0	0	1.75452	1.86391	2.37099	21.4279	-13.5973	-20.4568	23.5235	51.0273	74.4368	73.8206
	1	8	0.148973	0	0	0	2.32186	0	0	0	0.546831	1.88	0.636236	14.9579	-8.55834	-20.1001	6.89437	35.8123	34.54	34.1819
	1	9	0.294605	0	0	0	3.05038	0	0	0	0.536242	0.578375	1.37223	30.1186	-14.6062	-21.8473	16.3855	34.8918	50.7741	49.9068
	1	10	0.216251	0	0	0	2.48342	0	0	0	1.00709	1.65975	0.516432	27.134	-12.0871	-22.5183	16.8888	34.265	49.5654	48.7974
	1	11	0.216251	0	0	0	2.57844	0	0	0	1.00245	1.13198	1.08749	33.0725	-12.8622	-24.1603	18.1202	29.721	49.9078	49.0044
	1	12	2.03335	0	0	0	2.88334	0	0	0	0.33907	0.785797	0.96136	30.9969	-8.80025	-22.6305	16.9731	33.5926	57.1347	56.2595
	5	1	1.36947	0	0	0	3.22168	0	0	0	5.71476	0.897107	0.382147	26.4203	-8.15024	-21.2293	15.9221	28.3118	52.8598	52.2083
	5	2	2.53051	0	0	0	3.13853	0	0	0	3.52874	0.539461	1.23138	24.5339	-12.5115	-21.2476	15.9358	35.0761	52.7553	52.2058
	5	3	0.219058	0	0	0	3.5284	0	0	0	13.4702	1.49642	1.25091	22.9103	-19.1512	-22.0035	16.5026	33.8618	52.085	51.4166
	5	4	0.219058	0	0	0	4.03563	0	0	0	6.05167	0.729108	0.607199	21.6617	-12.4235	-20.2218	15.1664	33.6078	49.4332	48.7816
	5	5	0.219058	0	0	0	4.64653	0	0	0	3.76896	2.60073	1.35957	18.1414	-10.9677	-20.3478	15.261	33.6235	48.3052	47.8709
	5	6	0.430259	0	0	0	4.7797	0	0	0	3.79924	0.804106	0.385334	23.655	-15.7935	-19.8414	14.8811	39.8892	52.9891	52.2517
	5	7	0.51628	0	0	0	6.01359	0	0	0	11.5582	1.84553	2.3137	16.8938	-14.8415	-19.0749	22.2285	46.9461	74.3993	73.8206
	5	8	0.150906	0	0	0	2.32246	0	0	0	4.1109	1.8685	0.599052	14.533	-9.2899	-19.3278	6.5736	33.0146	34.5553	34.1819
	5	9	0.334901	0	0	0	3.05038	0	0	0	7.9014	0.362456	1.14316	26.7764	-15.7852	-20.4123	15.3091	32.1348	50.8151	49.9068
	5	10	0.219058	0	0	0	2.48341	0	0	0	6.36423	1.56834	0.399562	26.579	-14.2792	-21.1804	15.8853	31.4716	49.5109	48.7974
	5	11	0.219058	0	0	0	2.57844	0	0	0	12.9417	0.698696	0.854028	25.7664	-14.406	-18.8187	14.1141	25.8654	49.8132	49.0044
	5	12	2.54456	0	0	0	2.88334	0	0	0	3.85777	0.737004	0.957215	28.0046	-7.56119	-20.9699	15.7275	30.8582	57.0391	56.2595
	21	1	1.9204	0	0	0	3.22169	0	0	0	0.250651	0.713331	9.9592	26.424	-7.59145	-17.44	13.0801	22.4166	52.9545	52.2083
	21	2	2.34983	0	0	0	3.13853	0	0	0	0.372543	0.377337	12.274	23.2911	-12.23	-17.4803	13.1103	27.7114	52.9148	52.2058
	21	3	0.202669	0	0	0	3.5284	0	0	0	1.20192	0.957423	28.8389	19.5622	-23.5889	-16.2773	12.208	25.4962	52.1297	51.4166
	21	4	0.202669	0	0	0	4.03563	0	0	0	0.849157	0.625181	18.6389	18.7351	-16.1721	-17.438	13.0786	26.8009	49.356	48.7816
	21	5	0.202669	0	0	0	4.64654	0	0	0	0.357155	2.36027	22.0766	14.6362	-17.1465	-16.8317	12.6239	25.4596	48.3847	47.8709
	21	6	0.350909	0	0	0	4.7797	0	0	0	0.187736	1.18288	14.3226	16.8133	-14.284	-17.4453	13.084	33.8505	52.8424	52.2517
	21	7	0.446548	0	0	0	6.13667	0	0	0	1.31148	1.67333	38.2722	14.1694	-27.0383	-16.0124	18.6656	36.8745	74.499	73.8206
	21	8	0.139616	0	0	0	2.19938	0	0	0	0.435685	1.74122	18.0268	9.72021	-13.1245	-16.276	5.55076	26.0707	34.484	34.1819
	21	9	0.260875	0	0	0	3.05038	0	0	0	0.32142	0.25564	26.0979	23.0455	-19.963	-16.1637	12.1228	21.7573	50.7851	49.9068
	21	10	0.202669	0	0	0	2.48341	0	0	0	0.769882	1.03069	22.215	23.9228	-21.9386	-17.4365	13.0775	25.1747	49.5015	48.7974
	21	11	0.202669	0	0	0	2.57844	0	0	0	0.676819	0.496808	13.7969	30.4357	-14.9244	-17.8	13.3501	21.1378	49.9509	49.0044
	21	12	2.30722	0	0	0	2.88334	0	0	0	0.217085	0.703177	5.51468	31.8652	-6.41761	-17.4101	13.0577	24.5141	57.2348	56.2595
	25	1	1.87502	0	0	0	3.22169	0	0	0	5.16046	0.789581	6.58988	25.1139	-7.2338	-16.2412	12.1807	21.4513	52.9076	52.2083
	25	2	2.30178	0	0	0	3.13853	0	0	0	3.16459	0.386327	10.7259	23.9581	-12.9894	-16.2654	12.199	26.2919	52.9113	52.2058
	25	3	0.167991	0	0	0	3.5284	0	0	0	11.2804	0.759156	23.1054	21.5607	-27.474	-14.9637	11.2228	22.9314	52.1187	51.4166
	25	4	0.167991	0	0	0	4.03564	0	0	0	5.74792	0.65976	16.3252	19.7124	-17.7343	-15.8415	11.8811	24.3996	49.3538	48.7816
	25	5	0.167991	0	0	0	4.64654	0	0	0	3.45105	2.36744	19.6989	14.5868	-16.5347	-15.2862	11.4645	23.7939	48.3563	47.8709
	25	6	0.32467	0	0	0	4.7797	0	0	0	4.0141	1.2916	10.6987	15.2787	-11.6751	-16.2056	12.1542	32.1195	52.7805	52.2517
	25	7	0.403144	0	0	0	6.10156	0	0	0	10.7623	1.66563	31.8797	15.2008	-29.1631	-14.7984	17.5762	34.8995	74.5274	73.8206
	25	8	0.115727	0	0	0	2.23449	0	0	0	3.7528	1.74577	14.9061	10.0739	-12.6699	-15.5249	5.16633	24.6728	34.473	34.1819
	25	9	0.252398	0	0	0	3.05038	0	0	0	4.96031	0.278823	21.2945	28.244	-24.8959	-13.8598	10.3948	21.1635	50.8831	49.9068
	25	10	0.167991	0	0	0	2.48341	0	0	0	5.34096	1.12846	19.09	22.9904	-21.1457	-16.3544	12.2658	23.4394	49.4064	48.7974
	25	11	0.167991	0	0	0	2.57844	0	0	0	11.8277	0.47093	9.89675	30.0711	-20.6758	-15.0664	11.2998	19.2492	49.8196	49.0044
	25	12	2.25991	0	0	0	2.88334	0	0	0	3.61788	0.707743	4.78412	30.7174	-6.7843	-16.1989	12.1491	23.0611	57.1975	56.2595

## Sheet: Figure 6
Figure 6
		Generation (TWh)
	Scenario	load_zone	Storage (D)	Biomass	Gas	Solar	Coal	Geothermal	Hydro	Nuclear	Offshore Wind	Waste	Wave	Wind	Oil	Total	log(total)	Centroid
	1	AZ_APS_E	0.0264294	0.0040756	0	0.969495	0	0	0	0	0	0	0	0	0	4555.15	8.42401	POINT (-110.09620904220183 34.38539667559601)
	1	AZ_APS_N	0.00754151	0.00189526	0	0.551551	0	0	0.140456	0	0	0	0	0.298556	0	27413.6	10.2188	POINT (-112.24571191435577 35.67141693964139)
	1	AZ_APS_SW	0	0.00641907	0	0.302628	0	0	0	0.685959	0	0	0	0.00499426	0	48511.7	10.7896	POINT (-113.40839149445306 33.22903324118097)
	1	AZ_NM_N	0	0.185803	0	0	0	0	0.814197	0	0	0	0	0	0	113.787	4.73433	POINT (-109.23802652106389 36.13717535264013)
	1	AZ_NW	0.28076	0.000101261	0	0.328479	0	0	0.0863115	0	0	0	0	0.304349	0	12929.9	9.4673	POINT (-113.97357171694934 35.21136643747791)
	1	AZ_PHX	0.783121	0.00804796	0	0.184298	0	0	0.0245335	0	0	0	0	0	0	15271	9.63371	POINT (-111.5275368643594 33.54229740778774)
	1	AZ_SE	0.242278	0.00198001	0	0.755742	0	0	0	0	0	0	0	0	0	63893.5	11.065	POINT (-110.62856129935514 32.38431085766448)
	1	CAN_ALB	0.0681695	0.00611599	0	0.383639	0	0	0.0211159	0	0	0	0	0.520959	0	92972.7	11.4401	POINT (-112.50762 50.77121)
	1	CAN_BC	0	0.00789814	0	0.0419021	0	0.0735449	0.683285	0	0	0	0	0.19337	0	87666.2	11.3813	POINT (-119.73617 50.77148)
	1	CA_IID	0.116324	0.00500957	0	0.865945	0	0	0.0105997	0	0	0	0	0.00212144	0	23976.1	10.0848	POINT (-115.56690759989935 33.23078464664901)
	1	CA_LADWP	0.96267	0.0257214	0	0	0	0	0.0116084	0	0	0	0	0	0	7896.16	8.97413	POINT (-118.41021329681463 34.11659163594501)
	1	CA_PGE_BAY	0	0.190691	0	0.809309	0	0	0	0	0	0	0	0	0	3901.97	8.26924	POINT (-121.93230910636304 37.509988253616335)
	1	CA_PGE_CEN	0.200093	0.00978602	0	0.623039	0	0	0.167083	0	0	0	0	0	0	64935	11.0811	POINT (-120.37090974751442 37.23811611550705)
	1	CA_PGE_N	0.139009	0.0107134	0	0.484437	0	0	0.117707	0	0	0	0.238943	0.00919106	0	135991	11.8203	POINT (-122.09292344273257 39.79262474915955)
	1	CA_PGE_S	0.313317	0.00679793	0	0.676413	0	0	0.00347203	0	0	0	0	0	0	42908.7	10.6668	POINT (-119.94121689116704 35.40799805322921)
	1	CA_SCE_CEN	0.251998	0.00683858	0	0.68879	0	0	0.00823867	0	0	0	0	0.0441348	0	237228	12.3768	POINT (-117.4497958340333 35.66227741636392)
	1	CA_SCE_S	0.465777	0.0197105	0	0.455675	0	0	0.0258245	0	0	0	0	0.0330139	0	44051.2	10.6931	POINT (-117.19229820564529 33.85031614537588)
	1	CA_SCE_SE	0.246098	0.0142786	0	0.6971	0	0	0.042524	0	0	0	0	0	0	12157.4	9.40569	POINT (-115.02256465291916 34.118276054979034)
	1	CA_SCE_VLY	0.278965	0.0132355	0	0.696893	0	0	0.0109068	0	0	0	0	0	0	8384.21	9.03411	POINT (-118.78363662267142 36.1625756653641)
	1	CA_SDGE	0.240928	0.123666	0	0.459857	0	0	0.0206581	0	0	0	0	0.15489	0	3807.27	8.24467	POINT (-116.80330558562729 33.04452714582424)
	1	CA_SMUD	0.595973	0.00809261	0	0.358966	0	0	0.0369693	0	0	0	0	0	0	15456.1	9.64576	POINT (-121.31821861656358 38.47763463737615)
	1	CO_DEN	0	0.150361	0	0	0	0	0.1494	0	0	0	0	0.700239	0	4187.86	8.33994	POINT (-104.96191055800782 40.165800398090134)
	1	CO_E	0	0.0275524	0	0.61569	0	0	0.00135503	0	0	0	0	0.355403	0	12397.5	9.42525	POINT (-103.41263353333747 38.81537728464528)
	1	CO_NW	0	0.0408715	0	0.396308	0	0	0.218944	0	0	0	0	0.343876	0	3780.14	8.23752	POINT (-107.30605190764751 39.825387339878326)
	1	CO_SW	0	0.0072352	0	0.284623	0	0	0.193816	0	0	0	0	0.514326	0	4300.78	8.36655	POINT (-107.0379880820321 37.92406389275913)
	1	ID_E	0	0.00409522	0	0.0553938	0	0	0.174853	0	0	0	0	0.765658	0	8614.68	9.06122	POINT (-112.30276564953084 43.54681671480258)
	1	ID_S_OR_E	0.151417	0.00397357	0	0.355309	0	0	0.286055	0	0	0	0	0.203245	0	28158.6	10.2456	POINT (-116.03220125388835 43.81289641463905)
	1	MEX_BAJA	0.335107	0.00089152	0	0.663686	0	0	0	0	0	0	0	0.000315976	0	154410	11.9474	POINT (-115.5864937739921 31.473652534675843)
	1	MT_NE	0.14744	0.00338645	0	0.225559	0	0	0.174975	0	0	0	0	0.44864	0	14004.3	9.54712	POINT (-109.91966961681526 47.75703599562033)
	1	MT_NW	0.147418	0.0103426	0	0.361035	0	0	0.376488	0	0	0	0	0.104717	0	17116.6	9.74781	POINT (-114.43109940586818 47.66561875381815)
	1	MT_SE	0	0.00043502	0	0	0	0	0.126957	0	0	0	0	0.872608	0	5880.42	8.67938	POINT (-107.33684377113 45.70948993048115)
	1	MT_SW	0	0.00105689	0	0.135868	0	0	0.0658762	0	0	0	0	0.797199	0	9224.42	9.12961	POINT (-111.96386525611936 45.59600299658618)
	1	NM_N	0	0.00126946	0	0.126691	0	0	0.000804816	0	0	0	0	0.871235	0	113899	11.6431	POINT (-105.7567793917272 35.33102580684924)
	1	NM_S_TX_EPE	0.0867236	0.00775723	0	0.0977778	0	0	0	0	0	0	0	0.807741	0	18707.7	9.83669	POINT (-106.87968349064604 32.70084465005913)
	1	NV_N	0.258735	0.00221615	0	0.540691	0	0	0.00104647	0	0	0	0	0.197312	0	48922.6	10.798	POINT (-116.96302928693176 40.04854482788557)
	1	NV_S	0.285258	0.00174672	0	0.51804	0	0	0.0327605	0	0	0	0	0.162195	0	112926	11.6345	POINT (-115.37413297988252 37.023267513077094)
	1	OR_E	0.214017	0.00327353	0	0.453647	0	0	0.0119836	0	0	0	0	0.317079	0	23613.1	10.0696	POINT (-120.01215264764377 43.001863840484205)
	1	OR_PDX	0	0.0192435	0	0	0	0	0.822346	0	0	0	0	0.15841	0	6839.21	8.83043	POINT (-122.59360307618915 45.53576575777292)
	1	OR_W	0.0132052	0.0277037	0	0.373478	0	0	0.106275	0	0.305727	0	0.124058	0.0495538	0	31795.7	10.3671	POINT (-123.1500924159401 43.38173052459302)
	1	OR_WA_BPA	0	0.00816756	0	0.161502	0	0	0.47202	0.165005	0	0	0	0.193306	0	57489.1	10.9594	POINT (-120.09597654874513 45.78017904476276)
	1	UT_N	0.228013	0.00764086	0	0.733349	0	0	0.0203867	0	0	0	0	0.0106102	0	36262.4	10.4985	POINT (-111.85089224804666 40.743497163319766)
	1	UT_S	0.132331	0.00575472	0	0.378716	0	0	0.00418422	0	0	0.00282359	0	0.47619	0	12889.6	9.46418	POINT (-111.4851203067785 38.4226628313211)
	1	WA_ID_AVA	0.0057552	0.0287612	0	0.12775	0	0	0.486687	0	0	0	0	0.351047	0	26364	10.1798	POINT (-116.67181494037769 47.19952969372422)
	1	WA_N_CEN	0	0.000652039	0	0.105575	0	0	0.815723	0	0	0	0	0.0780497	0	68209.1	11.1303	POINT (-119.71387686658903 47.79579822929021)
	1	WA_SEATAC	0.963743	0.036257	0	0	0	0	0	0	0	0	0	0	0	3010.45	8.00984	POINT (-122 47.5)
	1	WA_W	0	0.134838	0	0	0	0	0.785115	0	0	0	0	0.0800464	0	11506.1	9.35063	POINT (-123.2 47)
	1	WY_NE	0	0.00074487	0	0	0	0	0	0	0	0	0	0.999255	0	3882.69	8.26428	POINT (-105.00996749475682 44.33387402353173)
	1	WY_NW	0.00401782	0.000164749	0	0.0321251	0	0	0.0218785	0	0	0.000355376	0	0.941458	0	8597.94	9.05928	POINT (-108.74349149674602 43.876742143633464)
	1	WY_SE	0.00879008	0.000291922	0	0.000394689	0	0	0.00472324	0	0	0	0	0.9858	0	135403	11.816	POINT (-105.82380083154955 42.312766324276346)
	1	WY_SW	0	0.000675894	0	0.816469	0	0	0.0324452	0	0	0	0	0.15041	0	1601.29	7.37856	POINT (-109.61508289616738 41.91684545860285)
	25	AZ_APS_E	0	0.000896922	0	0.999103	0	0	0	0	0	0	0	0	0	20698.6	9.93782	POINT (-110.09620904220183 34.38539667559601)
	25	AZ_APS_N	0	0.00255741	0	0.38908	0	0	0.189528	0	0	0	0	0.418835	0	20315.9	9.91916	POINT (-112.24571191435577 35.67141693964139)
	25	AZ_APS_SW	0.00660269	0.00507761	0	0.440957	0	0	0	0.542607	0	0	0	0.00475623	0	61328	11.024	POINT (-113.40839149445306 33.22903324118097)
	25	AZ_NM_N	0	0.00693365	0	0.962683	0	0	0.0303835	0	0	0	0	0	0	3049.19	8.02263	POINT (-109.23802652106389 36.13717535264013)
	25	AZ_NW	0.367285	0.000123193	0	0.508703	0	0	0.105006	0	0	0	0	0.0188831	0	10628	9.27125	POINT (-113.97357171694934 35.21136643747791)
	25	AZ_PHX	0.846547	0.00773479	0	0.122139	0	0	0.0235788	0	0	0	0	0	0	15889.2	9.6734	POINT (-111.5275368643594 33.54229740778774)
	25	AZ_SE	0.321074	0.00238669	0	0.67654	0	0	0	0	0	0	0	0	0	53006.5	10.8782	POINT (-110.62856129935514 32.38431085766448)
	25	CAN_ALB	0.0147833	0.0134629	0	0.220686	0	0	0.0464816	0	0	0	0	0.704587	0	42236.1	10.651	POINT (-112.50762 50.77121)
	25	CAN_BC	0	0.00962359	0	0.0413131	0	0	0.832557	0	0	0	0	0.116506	0	71948.2	11.1837	POINT (-119.73617 50.77148)
	25	CA_IID	0.28259	0.00346081	0	0.706626	0	0	0.00732271	0	0	0	0	0	0	34705.8	10.4547	POINT (-115.56690759989935 33.23078464664901)
	25	CA_LADWP	0	0.68903	0	0	0	0	0.31097	0	0	0	0	0	0	294.762	5.68617	POINT (-118.41021329681463 34.11659163594501)
	25	CA_PGE_BAY	0	0.102083	0	0.390129	0	0	0	0	0	0	0.507788	0	0	7288.87	8.8941	POINT (-121.93230910636304 37.509988253616335)
	25	CA_PGE_CEN	0.0899912	0.0236439	0	0.328089	0	0	0.417069	0	0	0	0.141207	0	0	26013.7	10.1664	POINT (-120.37090974751442 37.23811611550705)
	25	CA_PGE_N	0.0162142	0.0057481	0	0.0321771	0	0	0.0998274	0	0.531984	0	0.308226	0.00582313	0	160347	11.9851	POINT (-122.09292344273257 39.79262474915955)
	25	CA_PGE_S	0.131873	0.00276655	0	0.136615	0	0	0.00141301	0	0.424291	0	0.303041	0	0	105435	11.5658	POINT (-119.94121689116704 35.40799805322921)
	25	CA_SCE_CEN	0.20529	0.00894817	0	0.72565	0	0	0.0107802	0	0	0	0	0.0493321	0	181300	12.1079	POINT (-117.4497958340333 35.66227741636392)
	25	CA_SCE_S	0.428154	0.0172268	0	0.515154	0	0	0.0225703	0	0	0	0	0.016895	0	50402.4	10.8278	POINT (-117.19229820564529 33.85031614537588)
	25	CA_SCE_SE	0	0.0314163	0	0.875021	0	0	0.0935631	0	0	0	0	0	0	5525.47	8.61712	POINT (-115.02256465291916 34.118276054979034)
	25	CA_SCE_VLY	0.635085	0.199763	0	0	0	0	0.165151	0	0	0	0	0	0	553.705	6.31663	POINT (-118.78363662267142 36.1625756653641)
	25	CA_SDGE	0	0.187619	0	0.770669	0	0	0.0313412	0	0	0	0	0.010371	0	2509.51	7.82784	POINT (-116.80330558562729 33.04452714582424)
	25	CA_SMUD	0.543699	0.0819466	0	0	0	0	0.374355	0	0	0	0	0	0	1526.36	7.33064	POINT (-121.31821861656358 38.47763463737615)
	25	CO_DEN	0	0.0808564	0	0	0	0	0.0803398	0	0	0	0	0.838804	0	7787.76	8.96031	POINT (-104.96191055800782 40.165800398090134)
	25	CO_E	0	0.911862	0	0	0	0	0.0448456	0	0	0	0	0.043292	0	374.596	5.92585	POINT (-103.41263353333747 38.81537728464528)
	25	CO_NW	0	0.0453859	0	0.321608	0	0	0.243127	0	0	0	0	0.389878	0	3404.14	8.13275	POINT (-107.30605190764751 39.825387339878326)
	25	CO_SW	0	0.00592753	0	0.387879	0	0	0.158786	0	0	0	0	0.447407	0	5249.58	8.5659	POINT (-107.0379880820321 37.92406389275913)
	25	ID_E	0	0.0041409	0	0.056547	0	0	0.176803	0	0	0	0	0.762509	0	8519.64	9.05013	POINT (-112.30276564953084 43.54681671480258)
	25	ID_S_OR_E	0.0655878	0.0062118	0	0.205913	0	0	0.447184	0	0	0	0	0.275104	0	18012.5	9.79882	POINT (-116.03220125388835 43.81289641463905)
	25	MEX_BAJA	0.318439	0.00136587	0	0.679275	0	0	0	0	0	0	0	0.000920688	0	100785	11.5207	POINT (-115.5864937739921 31.473652534675843)
	25	MT_NE	0	0.00405924	0	0.238872	0	0	0.209737	0	0	0	0	0.547332	0	11683.2	9.36591	POINT (-109.91966961681526 47.75703599562033)
	25	MT_NW	0	0.0211105	0	0	0	0	0.768454	0	0	0	0	0.210436	0	8385.93	9.03431	POINT (-114.43109940586818 47.66561875381815)
	25	MT_SE	0	0.000335959	0	0	0	0	0.0980469	0	0	0	0	0.901617	0	7614.32	8.93779	POINT (-107.33684377113 45.70948993048115)
	25	MT_SW	0	0.00119796	0	0.0308976	0	0	0.0746691	0	0	0	0	0.893235	0	8138.17	9.00432	POINT (-111.96386525611936 45.59600299658618)
	25	NM_N	0	0.00157074	0	0.0962912	0	0	0.000995828	0	0	0	0	0.901142	0	92052.1	11.4301	POINT (-105.7567793917272 35.33102580684924)
	25	NM_S_TX_EPE	0.030916	0.0116144	0	0.207686	0	0	0	0	0	0	0	0.749783	0	12494.8	9.43307	POINT (-106.87968349064604 32.70084465005913)
	25	NV_N	0.132884	0.00490426	0	0.557643	0	0	0.00231579	0	0	0	0	0.302253	0	22107.3	10.0037	POINT (-116.96302928693176 40.04854482788557)
	25	NV_S	0.260863	0.00320973	0	0.431381	0	0	0.0601997	0	0	0	0	0.244346	0	61453.8	11.026	POINT (-115.37413297988252 37.023267513077094)
	25	OR_E	0	0.00319411	0	0.0553799	0	0	0.0357488	0	0	0	0	0.905677	0	7915.51	8.97658	POINT (-120.01215264764377 43.001863840484205)
	25	OR_PDX	0	0.0208906	0	0	0	0	0.892737	0	0	0	0	0.0863721	0	6299.95	8.7483	POINT (-122.59360307618915 45.53576575777292)
	25	OR_W	0	0.00408927	0	0.0410978	0	0	0.0280581	0	0.655281	0	0.264921	0.00655298	0	120432	11.6988	POINT (-123.1500924159401 43.38173052459302)
	25	OR_WA_BPA	0	0.0107357	0	0.0498012	0	0	0.669908	0.234181	0	0	0	0.0353741	0	40507.1	10.6092	POINT (-120.09597654874513 45.78017904476276)
	25	UT_N	0.0267689	0.047917	0	0.762424	0	0	0.133181	0	0	0	0	0.029709	0	5550.85	8.62171	POINT (-111.85089224804666 40.743497163319766)
	25	UT_S	0.122381	0.00622912	0	0.349464	0	0	0.00452916	0	0	0.00314336	0	0.514254	0	11907.9	9.38496	POINT (-111.4851203067785 38.4226628313211)
	25	WA_ID_AVA	0	0.0346856	0	0.000338341	0	0	0.622223	0	0	0	0	0.342753	0	20621.2	9.93408	POINT (-116.67181494037769 47.19952969372422)
	25	WA_N_CEN	0	0.000797862	0	0	0	0	0.998153	0	0	0	0	0.0010492	0	55742.7	10.9285	POINT (-119.71387686658903 47.79579822929021)
	25	WA_SEATAC	0	1	0	0	0	0	0	0	0	0	0	0	0	109.15	4.69272	POINT (-122 47.5)
	25	WA_W	0	0.0373425	0	0	0	0	0.236457	0	0.632919	0	0.0893651	0.00391609	0	38203.9	10.5507	POINT (-123.2 47)
	25	WY_NE	0	0.00159715	0	0	0	0	0	0	0	0	0	0.998403	0	1810.79	7.50152	POINT (-105.00996749475682 44.33387402353173)
	25	WY_NW	0	0.000160554	0	0	0	0	0.0213214	0	0	0.000401924	0	0.978116	0	8822.57	9.08507	POINT (-108.74349149674602 43.876742143633464)
	25	WY_SE	0.0114527	0.000194313	0	0	0	0	0.00314396	0	0	0	0	0.985209	0	203419	12.223	POINT (-105.82380083154955 42.312766324276346)
	25	WY_SW	0	0.00265272	0	0.388533	0	0	0.127339	0	0	0	0	0.481475	0	407.996	6.01126	POINT (-109.61508289616738 41.91684545860285)
			Existing and New Transmission Capacity
	Scenario	Period	TX Load Zone 1	TX Load Zone 2	Existing TX Cap (GW)	New TX (GW)	Coordinate TX Load Zone 1	Coordinate TX Load Zone 2
	1	2050	AZ_APS_E	AZ_APS_N	0.281	0	POINT (-110.09620904220183 34.38539667559601)	POINT (-112.24571191435577 35.67141693964139)
	1	2050	AZ_APS_E	AZ_NM_N	3.498	0.93066	POINT (-110.09620904220183 34.38539667559601)	POINT (-109.23802652106389 36.13717535264013)
	1	2050	AZ_APS_N	AZ_NM_N	2.006	2.6164	POINT (-112.24571191435577 35.67141693964139)	POINT (-109.23802652106389 36.13717535264013)
	1	2050	AZ_APS_E	AZ_PHX	2.928	0.85885	POINT (-110.09620904220183 34.38539667559601)	POINT (-111.5275368643594 33.54229740778774)
	1	2050	AZ_APS_N	AZ_PHX	4.006	0	POINT (-112.24571191435577 35.67141693964139)	POINT (-111.5275368643594 33.54229740778774)
	1	2050	AZ_APS_SW	AZ_PHX	10.847	0	POINT (-113.40839149445306 33.22903324118097)	POINT (-111.5275368643594 33.54229740778774)
	1	2050	AZ_APS_E	AZ_SE	4.138	0	POINT (-110.09620904220183 34.38539667559601)	POINT (-110.62856129935514 32.38431085766448)
	1	2050	AZ_APS_SW	AZ_SE	4.273	0	POINT (-113.40839149445306 33.22903324118097)	POINT (-110.62856129935514 32.38431085766448)
	1	2050	AZ_PHX	AZ_SE	2.063	0	POINT (-111.5275368643594 33.54229740778774)	POINT (-110.62856129935514 32.38431085766448)
	1	2050	AZ_APS_E	NM_S_TX_EPE	0.657	0	POINT (-110.09620904220183 34.38539667559601)	POINT (-106.87968349064604 32.70084465005913)
	1	2050	AZ_NM_N	NM_S_TX_EPE	0	0	POINT (-109.23802652106389 36.13717535264013)	POINT (-106.87968349064604 32.70084465005913)
	1	2050	AZ_SE	NM_S_TX_EPE	0.717	0	POINT (-110.62856129935514 32.38431085766448)	POINT (-106.87968349064604 32.70084465005913)
	1	2050	NM_N	NM_S_TX_EPE	0.897	0	POINT (-105.7567793917272 35.33102580684924)	POINT (-106.87968349064604 32.70084465005913)
	1	2050	AZ_APS_N	AZ_APS_SW	3.9	0	POINT (-112.24571191435577 35.67141693964139)	POINT (-113.40839149445306 33.22903324118097)
	1	2050	AZ_APS_N	AZ_NW	0.484	0.29807	POINT (-112.24571191435577 35.67141693964139)	POINT (-113.97357171694934 35.21136643747791)
	1	2050	AZ_APS_SW	AZ_NW	0.896	0	POINT (-113.40839149445306 33.22903324118097)	POINT (-113.97357171694934 35.21136643747791)
	1	2050	AZ_APS_N	NV_S	3.55	0	POINT (-112.24571191435577 35.67141693964139)	POINT (-115.37413297988252 37.023267513077094)
	1	2050	AZ_APS_SW	NV_S	1.905	0	POINT (-113.40839149445306 33.22903324118097)	POINT (-115.37413297988252 37.023267513077094)
	1	2050	AZ_NW	NV_S	1.527	0	POINT (-113.97357171694934 35.21136643747791)	POINT (-115.37413297988252 37.023267513077094)
	1	2050	CA_SCE_CEN	NV_S	9.923	0	POINT (-117.4497958340333 35.66227741636392)	POINT (-115.37413297988252 37.023267513077094)
	1	2050	CA_SCE_SE	NV_S	0.718	0	POINT (-115.02256465291916 34.118276054979034)	POINT (-115.37413297988252 37.023267513077094)
	1	2050	NV_N	NV_S	0	0	POINT (-116.96302928693176 40.04854482788557)	POINT (-115.37413297988252 37.023267513077094)
	1	2050	AZ_APS_N	UT_S	0.387	0	POINT (-112.24571191435577 35.67141693964139)	POINT (-111.4851203067785 38.4226628313211)
	1	2050	AZ_NM_N	UT_S	1.026	2.885	POINT (-109.23802652106389 36.13717535264013)	POINT (-111.4851203067785 38.4226628313211)
	1	2050	CA_SCE_CEN	UT_S	1.92	0	POINT (-117.4497958340333 35.66227741636392)	POINT (-111.4851203067785 38.4226628313211)
	1	2050	CO_NW	UT_S	0	0	POINT (-107.30605190764751 39.825387339878326)	POINT (-111.4851203067785 38.4226628313211)
	1	2050	CO_SW	UT_S	0	0	POINT (-107.0379880820321 37.92406389275913)	POINT (-111.4851203067785 38.4226628313211)
	1	2050	NV_N	UT_S	0.761	0	POINT (-116.96302928693176 40.04854482788557)	POINT (-111.4851203067785 38.4226628313211)
	1	2050	NV_S	UT_S	0.3	0.39652	POINT (-115.37413297988252 37.023267513077094)	POINT (-111.4851203067785 38.4226628313211)
	1	2050	UT_N	UT_S	8.248	0	POINT (-111.85089224804666 40.743497163319766)	POINT (-111.4851203067785 38.4226628313211)
	1	2050	AZ_APS_SW	CA_IID	2.21	0	POINT (-113.40839149445306 33.22903324118097)	POINT (-115.56690759989935 33.23078464664901)
	1	2050	AZ_APS_SW	CA_SCE_S	2.338	0	POINT (-113.40839149445306 33.22903324118097)	POINT (-117.19229820564529 33.85031614537588)
	1	2050	CA_IID	CA_SCE_S	1.754	0	POINT (-115.56690759989935 33.23078464664901)	POINT (-117.19229820564529 33.85031614537588)
	1	2050	CA_LADWP	CA_SCE_S	10.524	0	POINT (-118.41021329681463 34.11659163594501)	POINT (-117.19229820564529 33.85031614537588)
	1	2050	CA_SCE_CEN	CA_SCE_S	13.804	0	POINT (-117.4497958340333 35.66227741636392)	POINT (-117.19229820564529 33.85031614537588)
	1	2050	AZ_APS_SW	CA_SCE_SE	1.266	0	POINT (-113.40839149445306 33.22903324118097)	POINT (-115.02256465291916 34.118276054979034)
	1	2050	AZ_NW	CA_SCE_SE	1.249	0	POINT (-113.97357171694934 35.21136643747791)	POINT (-115.02256465291916 34.118276054979034)
	1	2050	CA_IID	CA_SCE_SE	1.685	0	POINT (-115.56690759989935 33.23078464664901)	POINT (-115.02256465291916 34.118276054979034)
	1	2050	CA_SCE_CEN	CA_SCE_SE	0	0	POINT (-117.4497958340333 35.66227741636392)	POINT (-115.02256465291916 34.118276054979034)
	1	2050	CA_SCE_S	CA_SCE_SE	0	1.0179	POINT (-117.19229820564529 33.85031614537588)	POINT (-115.02256465291916 34.118276054979034)
	1	2050	AZ_APS_SW	MEX_BAJA	0.279	0.35666	POINT (-113.40839149445306 33.22903324118097)	POINT (-115.5864937739921 31.473652534675843)
	1	2050	CA_IID	MEX_BAJA	2.608	4.2318	POINT (-115.56690759989935 33.23078464664901)	POINT (-115.5864937739921 31.473652534675843)
	1	2050	CA_SDGE	MEX_BAJA	0.796	3.1146	POINT (-116.80330558562729 33.04452714582424)	POINT (-115.5864937739921 31.473652534675843)
	1	2050	AZ_NM_N	CO_SW	2.793	0	POINT (-109.23802652106389 36.13717535264013)	POINT (-107.0379880820321 37.92406389275913)
	1	2050	CO_E	CO_SW	0.319	0	POINT (-103.41263353333747 38.81537728464528)	POINT (-107.0379880820321 37.92406389275913)
	1	2050	CO_NW	CO_SW	2.415	0	POINT (-107.30605190764751 39.825387339878326)	POINT (-107.0379880820321 37.92406389275913)
	1	2050	AZ_NM_N	NM_N	3.845	10.466	POINT (-109.23802652106389 36.13717535264013)	POINT (-105.7567793917272 35.33102580684924)
	1	2050	CO_E	NM_N	0.612	1.4989	POINT (-103.41263353333747 38.81537728464528)	POINT (-105.7567793917272 35.33102580684924)
	1	2050	CO_SW	NM_N	0	0	POINT (-107.0379880820321 37.92406389275913)	POINT (-105.7567793917272 35.33102580684924)
	1	2050	CA_IID	CA_SDGE	5.196	0	POINT (-115.56690759989935 33.23078464664901)	POINT (-116.80330558562729 33.04452714582424)
	1	2050	CA_SCE_S	CA_SDGE	4.78	0	POINT (-117.19229820564529 33.85031614537588)	POINT (-116.80330558562729 33.04452714582424)
	1	2050	CA_LADWP	CA_SCE_CEN	11.689	0	POINT (-118.41021329681463 34.11659163594501)	POINT (-117.4497958340333 35.66227741636392)
	1	2050	CA_PGE_S	CA_SCE_CEN	9.676	0	POINT (-119.94121689116704 35.40799805322921)	POINT (-117.4497958340333 35.66227741636392)
	1	2050	CA_LADWP	OR_WA_BPA	3.1	0	POINT (-118.41021329681463 34.11659163594501)	POINT (-120.09597654874513 45.78017904476276)
	1	2050	ID_S_OR_E	OR_WA_BPA	0.824	1.193	POINT (-116.03220125388835 43.81289641463905)	POINT (-120.09597654874513 45.78017904476276)
	1	2050	OR_E	OR_WA_BPA	10.167	0	POINT (-120.01215264764377 43.001863840484205)	POINT (-120.09597654874513 45.78017904476276)
	1	2050	OR_PDX	OR_WA_BPA	7.152	0	POINT (-122.59360307618915 45.53576575777292)	POINT (-120.09597654874513 45.78017904476276)
	1	2050	OR_W	OR_WA_BPA	12.062	0	POINT (-123.1500924159401 43.38173052459302)	POINT (-120.09597654874513 45.78017904476276)
	1	2050	CAN_ALB	CAN_BC	1.369	0	POINT (-112.50762 50.77121)	POINT (-119.73617 50.77148)
	1	2050	CAN_ALB	MT_NE	0.541	10.047	POINT (-112.50762 50.77121)	POINT (-109.91966961681526 47.75703599562033)
	1	2050	CAN_ALB	MT_NW	0	0	POINT (-112.50762 50.77121)	POINT (-114.43109940586818 47.66561875381815)
	1	2050	CAN_BC	MT_NW	0	0	POINT (-119.73617 50.77148)	POINT (-114.43109940586818 47.66561875381815)
	1	2050	ID_S_OR_E	MT_NW	0	0	POINT (-116.03220125388835 43.81289641463905)	POINT (-114.43109940586818 47.66561875381815)
	1	2050	MT_NE	MT_NW	0.478	0	POINT (-109.91966961681526 47.75703599562033)	POINT (-114.43109940586818 47.66561875381815)
	1	2050	CAN_BC	WA_ID_AVA	0.506	0	POINT (-119.73617 50.77148)	POINT (-116.67181494037769 47.19952969372422)
	1	2050	ID_S_OR_E	WA_ID_AVA	0.35	0	POINT (-116.03220125388835 43.81289641463905)	POINT (-116.67181494037769 47.19952969372422)
	1	2050	MT_NW	WA_ID_AVA	6.789	2.0855	POINT (-114.43109940586818 47.66561875381815)	POINT (-116.67181494037769 47.19952969372422)
	1	2050	OR_WA_BPA	WA_ID_AVA	7.536	0	POINT (-120.09597654874513 45.78017904476276)	POINT (-116.67181494037769 47.19952969372422)
	1	2050	CAN_BC	WA_N_CEN	0	0.88138	POINT (-119.73617 50.77148)	POINT (-119.71387686658903 47.79579822929021)
	1	2050	OR_WA_BPA	WA_N_CEN	14.989	0	POINT (-120.09597654874513 45.78017904476276)	POINT (-119.71387686658903 47.79579822929021)
	1	2050	WA_ID_AVA	WA_N_CEN	5.863	0	POINT (-116.67181494037769 47.19952969372422)	POINT (-119.71387686658903 47.79579822929021)
	1	2050	CAN_BC	WA_W	5.196	0	POINT (-119.73617 50.77148)	POINT (-123.2 47)
	1	2050	OR_PDX	WA_W	8.834	0	POINT (-122.59360307618915 45.53576575777292)	POINT (-123.2 47)
	1	2050	OR_W	WA_W	0.17	0	POINT (-123.1500924159401 43.38173052459302)	POINT (-123.2 47)
	1	2050	OR_WA_BPA	WA_W	0	0	POINT (-120.09597654874513 45.78017904476276)	POINT (-123.2 47)
	1	2050	WA_N_CEN	WA_W	14.819	0	POINT (-119.71387686658903 47.79579822929021)	POINT (-123.2 47)
	1	2050	WA_SEATAC	WA_W	23.515	0	POINT (-122 47.5)	POINT (-123.2 47)
	1	2050	CA_PGE_BAY	CA_PGE_CEN	12.281	0	POINT (-121.93230910636304 37.509988253616335)	POINT (-120.37090974751442 37.23811611550705)
	1	2050	CA_PGE_BAY	CA_PGE_N	10.201	0	POINT (-121.93230910636304 37.509988253616335)	POINT (-122.09292344273257 39.79262474915955)
	1	2050	CA_PGE_CEN	CA_PGE_N	0.325	0	POINT (-120.37090974751442 37.23811611550705)	POINT (-122.09292344273257 39.79262474915955)
	1	2050	CA_PGE_BAY	CA_SMUD	0.75	0	POINT (-121.93230910636304 37.509988253616335)	POINT (-121.31821861656358 38.47763463737615)
	1	2050	CA_PGE_CEN	CA_SMUD	1.942	0	POINT (-120.37090974751442 37.23811611550705)	POINT (-121.31821861656358 38.47763463737615)
	1	2050	CA_PGE_N	CA_SMUD	7.217	0	POINT (-122.09292344273257 39.79262474915955)	POINT (-121.31821861656358 38.47763463737615)
	1	2050	CA_PGE_CEN	CA_PGE_S	9.975	0	POINT (-120.37090974751442 37.23811611550705)	POINT (-119.94121689116704 35.40799805322921)
	1	2050	CA_PGE_CEN	CA_SCE_VLY	1.541	0	POINT (-120.37090974751442 37.23811611550705)	POINT (-118.78363662267142 36.1625756653641)
	1	2050	CA_PGE_S	CA_SCE_VLY	1.541	0	POINT (-119.94121689116704 35.40799805322921)	POINT (-118.78363662267142 36.1625756653641)
	1	2050	CA_SCE_CEN	CA_SCE_VLY	0	0	POINT (-117.4497958340333 35.66227741636392)	POINT (-118.78363662267142 36.1625756653641)
	1	2050	CA_PGE_CEN	NV_N	0	0	POINT (-120.37090974751442 37.23811611550705)	POINT (-116.96302928693176 40.04854482788557)
	1	2050	CA_PGE_N	NV_N	0.311	0	POINT (-122.09292344273257 39.79262474915955)	POINT (-116.96302928693176 40.04854482788557)
	1	2050	CA_SCE_CEN	NV_N	0.054	0	POINT (-117.4497958340333 35.66227741636392)	POINT (-116.96302928693176 40.04854482788557)
	1	2050	ID_S_OR_E	NV_N	1.076	0	POINT (-116.03220125388835 43.81289641463905)	POINT (-116.96302928693176 40.04854482788557)
	1	2050	CA_PGE_N	OR_E	6.958	0	POINT (-122.09292344273257 39.79262474915955)	POINT (-120.01215264764377 43.001863840484205)
	1	2050	ID_S_OR_E	OR_E	3.259	0	POINT (-116.03220125388835 43.81289641463905)	POINT (-120.01215264764377 43.001863840484205)
	1	2050	NV_N	OR_E	1.287	0.4182	POINT (-116.96302928693176 40.04854482788557)	POINT (-120.01215264764377 43.001863840484205)
	1	2050	CA_PGE_N	OR_W	0.129	0	POINT (-122.09292344273257 39.79262474915955)	POINT (-123.1500924159401 43.38173052459302)
	1	2050	OR_E	OR_W	2.514	0	POINT (-120.01215264764377 43.001863840484205)	POINT (-123.1500924159401 43.38173052459302)
	1	2050	OR_PDX	OR_W	6.403	0	POINT (-122.59360307618915 45.53576575777292)	POINT (-123.1500924159401 43.38173052459302)
	1	2050	CO_DEN	CO_E	8.13	0	POINT (-104.96191055800782 40.165800398090134)	POINT (-103.41263353333747 38.81537728464528)
	1	2050	CO_DEN	CO_NW	2.284	0	POINT (-104.96191055800782 40.165800398090134)	POINT (-107.30605190764751 39.825387339878326)
	1	2050	CO_E	CO_NW	0	0	POINT (-103.41263353333747 38.81537728464528)	POINT (-107.30605190764751 39.825387339878326)
	1	2050	CO_DEN	WY_SE	2.035	2.2552	POINT (-104.96191055800782 40.165800398090134)	POINT (-105.82380083154955 42.312766324276346)
	1	2050	CO_E	WY_SE	1.507	0	POINT (-103.41263353333747 38.81537728464528)	POINT (-105.82380083154955 42.312766324276346)
	1	2050	CO_NW	WY_SE	0.32	0	POINT (-107.30605190764751 39.825387339878326)	POINT (-105.82380083154955 42.312766324276346)
	1	2050	WY_NE	WY_SE	1.648	0	POINT (-105.00996749475682 44.33387402353173)	POINT (-105.82380083154955 42.312766324276346)
	1	2050	WY_NW	WY_SE	0.914	9.1374	POINT (-108.74349149674602 43.876742143633464)	POINT (-105.82380083154955 42.312766324276346)
	1	2050	CO_NW	UT_N	1.43	0	POINT (-107.30605190764751 39.825387339878326)	POINT (-111.85089224804666 40.743497163319766)
	1	2050	ID_E	UT_N	4.552	0	POINT (-112.30276564953084 43.54681671480258)	POINT (-111.85089224804666 40.743497163319766)
	1	2050	NV_N	UT_N	0	0	POINT (-116.96302928693176 40.04854482788557)	POINT (-111.85089224804666 40.743497163319766)
	1	2050	CO_NW	WY_SW	0	0	POINT (-107.30605190764751 39.825387339878326)	POINT (-109.61508289616738 41.91684545860285)
	1	2050	ID_E	WY_SW	3.236	2.7296	POINT (-112.30276564953084 43.54681671480258)	POINT (-109.61508289616738 41.91684545860285)
	1	2050	UT_N	WY_SW	2.413	0.82618	POINT (-111.85089224804666 40.743497163319766)	POINT (-109.61508289616738 41.91684545860285)
	1	2050	WY_NW	WY_SW	0.38	0	POINT (-108.74349149674602 43.876742143633464)	POINT (-109.61508289616738 41.91684545860285)
	1	2050	WY_SE	WY_SW	0.804	3.6696	POINT (-105.82380083154955 42.312766324276346)	POINT (-109.61508289616738 41.91684545860285)
	1	2050	ID_E	ID_S_OR_E	4.234	4.7963	POINT (-112.30276564953084 43.54681671480258)	POINT (-116.03220125388835 43.81289641463905)
	1	2050	ID_E	MT_SW	0.484	0	POINT (-112.30276564953084 43.54681671480258)	POINT (-111.96386525611936 45.59600299658618)
	1	2050	ID_S_OR_E	MT_SW	0	0	POINT (-116.03220125388835 43.81289641463905)	POINT (-111.96386525611936 45.59600299658618)
	1	2050	MT_NE	MT_SW	0.567	0	POINT (-109.91966961681526 47.75703599562033)	POINT (-111.96386525611936 45.59600299658618)
	1	2050	MT_NW	MT_SW	7.922	1.4173	POINT (-114.43109940586818 47.66561875381815)	POINT (-111.96386525611936 45.59600299658618)
	1	2050	MT_SE	MT_SW	6.986	0	POINT (-107.33684377113 45.70948993048115)	POINT (-111.96386525611936 45.59600299658618)
	1	2050	ID_E	WY_NW	0	0	POINT (-112.30276564953084 43.54681671480258)	POINT (-108.74349149674602 43.876742143633464)
	1	2050	MT_SE	WY_NW	0.537	10.35	POINT (-107.33684377113 45.70948993048115)	POINT (-108.74349149674602 43.876742143633464)
	1	2050	MT_SW	WY_NW	0	0	POINT (-111.96386525611936 45.59600299658618)	POINT (-108.74349149674602 43.876742143633464)
	1	2050	WY_NE	WY_NW	0	0	POINT (-105.00996749475682 44.33387402353173)	POINT (-108.74349149674602 43.876742143633464)
	1	2050	MT_NE	MT_SE	0.694	9.8345	POINT (-109.91966961681526 47.75703599562033)	POINT (-107.33684377113 45.70948993048115)
	1	2050	MT_SE	WY_NE	0.327	0.37917	POINT (-107.33684377113 45.70948993048115)	POINT (-105.00996749475682 44.33387402353173)
	1	2050	WA_N_CEN	WA_SEATAC	2.013	0	POINT (-119.71387686658903 47.79579822929021)	POINT (-122 47.5)
	25	2050	AZ_APS_E	AZ_APS_N	0.281	0	POINT (-110.09620904220183 34.38539667559601)	POINT (-112.24571191435577 35.67141693964139)
	25	2050	AZ_APS_E	AZ_NM_N	3.498	1.9481	POINT (-110.09620904220183 34.38539667559601)	POINT (-109.23802652106389 36.13717535264013)
	25	2050	AZ_APS_N	AZ_NM_N	2.006	3.3826	POINT (-112.24571191435577 35.67141693964139)	POINT (-109.23802652106389 36.13717535264013)
	25	2050	AZ_APS_E	AZ_PHX	2.928	1.5484	POINT (-110.09620904220183 34.38539667559601)	POINT (-111.5275368643594 33.54229740778774)
	25	2050	AZ_APS_N	AZ_PHX	4.006	0	POINT (-112.24571191435577 35.67141693964139)	POINT (-111.5275368643594 33.54229740778774)
	25	2050	AZ_APS_SW	AZ_PHX	10.847	0	POINT (-113.40839149445306 33.22903324118097)	POINT (-111.5275368643594 33.54229740778774)
	25	2050	AZ_APS_E	AZ_SE	4.138	0	POINT (-110.09620904220183 34.38539667559601)	POINT (-110.62856129935514 32.38431085766448)
	25	2050	AZ_APS_SW	AZ_SE	4.273	0	POINT (-113.40839149445306 33.22903324118097)	POINT (-110.62856129935514 32.38431085766448)
	25	2050	AZ_PHX	AZ_SE	2.063	0	POINT (-111.5275368643594 33.54229740778774)	POINT (-110.62856129935514 32.38431085766448)
	25	2050	AZ_APS_E	NM_S_TX_EPE	0.657	0	POINT (-110.09620904220183 34.38539667559601)	POINT (-106.87968349064604 32.70084465005913)
	25	2050	AZ_NM_N	NM_S_TX_EPE	0	0	POINT (-109.23802652106389 36.13717535264013)	POINT (-106.87968349064604 32.70084465005913)
	25	2050	AZ_SE	NM_S_TX_EPE	0.717	0	POINT (-110.62856129935514 32.38431085766448)	POINT (-106.87968349064604 32.70084465005913)
	25	2050	NM_N	NM_S_TX_EPE	0.897	0.58626	POINT (-105.7567793917272 35.33102580684924)	POINT (-106.87968349064604 32.70084465005913)
	25	2050	AZ_APS_N	AZ_APS_SW	3.9	0	POINT (-112.24571191435577 35.67141693964139)	POINT (-113.40839149445306 33.22903324118097)
	25	2050	AZ_APS_N	AZ_NW	0.484	0	POINT (-112.24571191435577 35.67141693964139)	POINT (-113.97357171694934 35.21136643747791)
	25	2050	AZ_APS_SW	AZ_NW	0.896	0	POINT (-113.40839149445306 33.22903324118097)	POINT (-113.97357171694934 35.21136643747791)
	25	2050	AZ_APS_N	NV_S	3.55	0	POINT (-112.24571191435577 35.67141693964139)	POINT (-115.37413297988252 37.023267513077094)
	25	2050	AZ_APS_SW	NV_S	1.905	0	POINT (-113.40839149445306 33.22903324118097)	POINT (-115.37413297988252 37.023267513077094)
	25	2050	AZ_NW	NV_S	1.527	0	POINT (-113.97357171694934 35.21136643747791)	POINT (-115.37413297988252 37.023267513077094)
	25	2050	CA_SCE_CEN	NV_S	9.923	0	POINT (-117.4497958340333 35.66227741636392)	POINT (-115.37413297988252 37.023267513077094)
	25	2050	CA_SCE_SE	NV_S	0.718	0	POINT (-115.02256465291916 34.118276054979034)	POINT (-115.37413297988252 37.023267513077094)
	25	2050	NV_N	NV_S	0	0	POINT (-116.96302928693176 40.04854482788557)	POINT (-115.37413297988252 37.023267513077094)
	25	2050	AZ_APS_N	UT_S	0.387	0	POINT (-112.24571191435577 35.67141693964139)	POINT (-111.4851203067785 38.4226628313211)
	25	2050	AZ_NM_N	UT_S	1.026	0.67546	POINT (-109.23802652106389 36.13717535264013)	POINT (-111.4851203067785 38.4226628313211)
	25	2050	CA_SCE_CEN	UT_S	1.92	0	POINT (-117.4497958340333 35.66227741636392)	POINT (-111.4851203067785 38.4226628313211)
	25	2050	CO_NW	UT_S	0	0	POINT (-107.30605190764751 39.825387339878326)	POINT (-111.4851203067785 38.4226628313211)
	25	2050	CO_SW	UT_S	0	0	POINT (-107.0379880820321 37.92406389275913)	POINT (-111.4851203067785 38.4226628313211)
	25	2050	NV_N	UT_S	0.761	0	POINT (-116.96302928693176 40.04854482788557)	POINT (-111.4851203067785 38.4226628313211)
	25	2050	NV_S	UT_S	0.3	2.4509	POINT (-115.37413297988252 37.023267513077094)	POINT (-111.4851203067785 38.4226628313211)
	25	2050	UT_N	UT_S	8.248	0	POINT (-111.85089224804666 40.743497163319766)	POINT (-111.4851203067785 38.4226628313211)
	25	2050	AZ_APS_SW	CA_IID	2.21	0	POINT (-113.40839149445306 33.22903324118097)	POINT (-115.56690759989935 33.23078464664901)
	25	2050	AZ_APS_SW	CA_SCE_S	2.338	0	POINT (-113.40839149445306 33.22903324118097)	POINT (-117.19229820564529 33.85031614537588)
	25	2050	CA_IID	CA_SCE_S	1.754	0	POINT (-115.56690759989935 33.23078464664901)	POINT (-117.19229820564529 33.85031614537588)
	25	2050	CA_LADWP	CA_SCE_S	10.524	0	POINT (-118.41021329681463 34.11659163594501)	POINT (-117.19229820564529 33.85031614537588)
	25	2050	CA_SCE_CEN	CA_SCE_S	13.804	0	POINT (-117.4497958340333 35.66227741636392)	POINT (-117.19229820564529 33.85031614537588)
	25	2050	AZ_APS_SW	CA_SCE_SE	1.266	0	POINT (-113.40839149445306 33.22903324118097)	POINT (-115.02256465291916 34.118276054979034)
	25	2050	AZ_NW	CA_SCE_SE	1.249	0	POINT (-113.97357171694934 35.21136643747791)	POINT (-115.02256465291916 34.118276054979034)
	25	2050	CA_IID	CA_SCE_SE	1.685	0	POINT (-115.56690759989935 33.23078464664901)	POINT (-115.02256465291916 34.118276054979034)
	25	2050	CA_SCE_CEN	CA_SCE_SE	0	0	POINT (-117.4497958340333 35.66227741636392)	POINT (-115.02256465291916 34.118276054979034)
	25	2050	CA_SCE_S	CA_SCE_SE	0	0	POINT (-117.19229820564529 33.85031614537588)	POINT (-115.02256465291916 34.118276054979034)
	25	2050	AZ_APS_SW	MEX_BAJA	0.279	1.2852	POINT (-113.40839149445306 33.22903324118097)	POINT (-115.5864937739921 31.473652534675843)
	25	2050	CA_IID	MEX_BAJA	2.608	1.4748	POINT (-115.56690759989935 33.23078464664901)	POINT (-115.5864937739921 31.473652534675843)
	25	2050	CA_SDGE	MEX_BAJA	0.796	2.4849	POINT (-116.80330558562729 33.04452714582424)	POINT (-115.5864937739921 31.473652534675843)
	25	2050	AZ_NM_N	CO_SW	2.793	0	POINT (-109.23802652106389 36.13717535264013)	POINT (-107.0379880820321 37.92406389275913)
	25	2050	CO_E	CO_SW	0.319	0	POINT (-103.41263353333747 38.81537728464528)	POINT (-107.0379880820321 37.92406389275913)
	25	2050	CO_NW	CO_SW	2.415	0	POINT (-107.30605190764751 39.825387339878326)	POINT (-107.0379880820321 37.92406389275913)
	25	2050	AZ_NM_N	NM_N	3.845	6.361	POINT (-109.23802652106389 36.13717535264013)	POINT (-105.7567793917272 35.33102580684924)
	25	2050	CO_E	NM_N	0.612	1.0839	POINT (-103.41263353333747 38.81537728464528)	POINT (-105.7567793917272 35.33102580684924)
	25	2050	CO_SW	NM_N	0	0	POINT (-107.0379880820321 37.92406389275913)	POINT (-105.7567793917272 35.33102580684924)
	25	2050	CA_IID	CA_SDGE	5.196	0	POINT (-115.56690759989935 33.23078464664901)	POINT (-116.80330558562729 33.04452714582424)
	25	2050	CA_SCE_S	CA_SDGE	4.78	0	POINT (-117.19229820564529 33.85031614537588)	POINT (-116.80330558562729 33.04452714582424)
	25	2050	CA_LADWP	CA_SCE_CEN	11.689	0	POINT (-118.41021329681463 34.11659163594501)	POINT (-117.4497958340333 35.66227741636392)
	25	2050	CA_PGE_S	CA_SCE_CEN	9.676	5.6167	POINT (-119.94121689116704 35.40799805322921)	POINT (-117.4497958340333 35.66227741636392)
	25	2050	CA_LADWP	OR_WA_BPA	3.1	0	POINT (-118.41021329681463 34.11659163594501)	POINT (-120.09597654874513 45.78017904476276)
	25	2050	ID_S_OR_E	OR_WA_BPA	0.824	1.6178	POINT (-116.03220125388835 43.81289641463905)	POINT (-120.09597654874513 45.78017904476276)
	25	2050	OR_E	OR_WA_BPA	10.167	0	POINT (-120.01215264764377 43.001863840484205)	POINT (-120.09597654874513 45.78017904476276)
	25	2050	OR_PDX	OR_WA_BPA	7.152	0	POINT (-122.59360307618915 45.53576575777292)	POINT (-120.09597654874513 45.78017904476276)
	25	2050	OR_W	OR_WA_BPA	12.062	0	POINT (-123.1500924159401 43.38173052459302)	POINT (-120.09597654874513 45.78017904476276)
	25	2050	CAN_ALB	CAN_BC	1.369	0.099564	POINT (-112.50762 50.77121)	POINT (-119.73617 50.77148)
	25	2050	CAN_ALB	MT_NE	0.541	14.026	POINT (-112.50762 50.77121)	POINT (-109.91966961681526 47.75703599562033)
	25	2050	CAN_ALB	MT_NW	0	0	POINT (-112.50762 50.77121)	POINT (-114.43109940586818 47.66561875381815)
	25	2050	CAN_BC	MT_NW	0	0	POINT (-119.73617 50.77148)	POINT (-114.43109940586818 47.66561875381815)
	25	2050	ID_S_OR_E	MT_NW	0	0	POINT (-116.03220125388835 43.81289641463905)	POINT (-114.43109940586818 47.66561875381815)
	25	2050	MT_NE	MT_NW	0.478	0	POINT (-109.91966961681526 47.75703599562033)	POINT (-114.43109940586818 47.66561875381815)
	25	2050	CAN_BC	WA_ID_AVA	0.506	0	POINT (-119.73617 50.77148)	POINT (-116.67181494037769 47.19952969372422)
	25	2050	ID_S_OR_E	WA_ID_AVA	0.35	0	POINT (-116.03220125388835 43.81289641463905)	POINT (-116.67181494037769 47.19952969372422)
	25	2050	MT_NW	WA_ID_AVA	6.789	4.2253	POINT (-114.43109940586818 47.66561875381815)	POINT (-116.67181494037769 47.19952969372422)
	25	2050	OR_WA_BPA	WA_ID_AVA	7.536	0	POINT (-120.09597654874513 45.78017904476276)	POINT (-116.67181494037769 47.19952969372422)
	25	2050	CAN_BC	WA_N_CEN	0	4.0931	POINT (-119.73617 50.77148)	POINT (-119.71387686658903 47.79579822929021)
	25	2050	OR_WA_BPA	WA_N_CEN	14.989	0	POINT (-120.09597654874513 45.78017904476276)	POINT (-119.71387686658903 47.79579822929021)
	25	2050	WA_ID_AVA	WA_N_CEN	5.863	0	POINT (-116.67181494037769 47.19952969372422)	POINT (-119.71387686658903 47.79579822929021)
	25	2050	CAN_BC	WA_W	5.196	0.12036	POINT (-119.73617 50.77148)	POINT (-123.2 47)
	25	2050	OR_PDX	WA_W	8.834	0	POINT (-122.59360307618915 45.53576575777292)	POINT (-123.2 47)
	25	2050	OR_W	WA_W	0.17	0	POINT (-123.1500924159401 43.38173052459302)	POINT (-123.2 47)
	25	2050	OR_WA_BPA	WA_W	0	0	POINT (-120.09597654874513 45.78017904476276)	POINT (-123.2 47)
	25	2050	WA_N_CEN	WA_W	14.819	0	POINT (-119.71387686658903 47.79579822929021)	POINT (-123.2 47)
	25	2050	WA_SEATAC	WA_W	23.515	0	POINT (-122 47.5)	POINT (-123.2 47)
	25	2050	CA_PGE_BAY	CA_PGE_CEN	12.281	0	POINT (-121.93230910636304 37.509988253616335)	POINT (-120.37090974751442 37.23811611550705)
	25	2050	CA_PGE_BAY	CA_PGE_N	10.201	0	POINT (-121.93230910636304 37.509988253616335)	POINT (-122.09292344273257 39.79262474915955)
	25	2050	CA_PGE_CEN	CA_PGE_N	0.325	0	POINT (-120.37090974751442 37.23811611550705)	POINT (-122.09292344273257 39.79262474915955)
	25	2050	CA_PGE_BAY	CA_SMUD	0.75	0	POINT (-121.93230910636304 37.509988253616335)	POINT (-121.31821861656358 38.47763463737615)
	25	2050	CA_PGE_CEN	CA_SMUD	1.942	0	POINT (-120.37090974751442 37.23811611550705)	POINT (-121.31821861656358 38.47763463737615)
	25	2050	CA_PGE_N	CA_SMUD	7.217	0	POINT (-122.09292344273257 39.79262474915955)	POINT (-121.31821861656358 38.47763463737615)
	25	2050	CA_PGE_CEN	CA_PGE_S	9.975	0	POINT (-120.37090974751442 37.23811611550705)	POINT (-119.94121689116704 35.40799805322921)
	25	2050	CA_PGE_CEN	CA_SCE_VLY	1.541	0	POINT (-120.37090974751442 37.23811611550705)	POINT (-118.78363662267142 36.1625756653641)
	25	2050	CA_PGE_S	CA_SCE_VLY	1.541	0	POINT (-119.94121689116704 35.40799805322921)	POINT (-118.78363662267142 36.1625756653641)
	25	2050	CA_SCE_CEN	CA_SCE_VLY	0	0	POINT (-117.4497958340333 35.66227741636392)	POINT (-118.78363662267142 36.1625756653641)
	25	2050	CA_PGE_CEN	NV_N	0	0	POINT (-120.37090974751442 37.23811611550705)	POINT (-116.96302928693176 40.04854482788557)
	25	2050	CA_PGE_N	NV_N	0.311	0.83833	POINT (-122.09292344273257 39.79262474915955)	POINT (-116.96302928693176 40.04854482788557)
	25	2050	CA_SCE_CEN	NV_N	0.054	0	POINT (-117.4497958340333 35.66227741636392)	POINT (-116.96302928693176 40.04854482788557)
	25	2050	ID_S_OR_E	NV_N	1.076	0	POINT (-116.03220125388835 43.81289641463905)	POINT (-116.96302928693176 40.04854482788557)
	25	2050	CA_PGE_N	OR_E	6.958	0	POINT (-122.09292344273257 39.79262474915955)	POINT (-120.01215264764377 43.001863840484205)
	25	2050	ID_S_OR_E	OR_E	3.259	3.9441	POINT (-116.03220125388835 43.81289641463905)	POINT (-120.01215264764377 43.001863840484205)
	25	2050	NV_N	OR_E	1.287	0	POINT (-116.96302928693176 40.04854482788557)	POINT (-120.01215264764377 43.001863840484205)
	25	2050	CA_PGE_N	OR_W	0.129	0	POINT (-122.09292344273257 39.79262474915955)	POINT (-123.1500924159401 43.38173052459302)
	25	2050	OR_E	OR_W	2.514	0	POINT (-120.01215264764377 43.001863840484205)	POINT (-123.1500924159401 43.38173052459302)
	25	2050	OR_PDX	OR_W	6.403	0	POINT (-122.59360307618915 45.53576575777292)	POINT (-123.1500924159401 43.38173052459302)
	25	2050	CO_DEN	CO_E	8.13	0	POINT (-104.96191055800782 40.165800398090134)	POINT (-103.41263353333747 38.81537728464528)
	25	2050	CO_DEN	CO_NW	2.284	0	POINT (-104.96191055800782 40.165800398090134)	POINT (-107.30605190764751 39.825387339878326)
	25	2050	CO_E	CO_NW	0	0	POINT (-103.41263353333747 38.81537728464528)	POINT (-107.30605190764751 39.825387339878326)
	25	2050	CO_DEN	WY_SE	2.035	0.43585	POINT (-104.96191055800782 40.165800398090134)	POINT (-105.82380083154955 42.312766324276346)
	25	2050	CO_E	WY_SE	1.507	0	POINT (-103.41263353333747 38.81537728464528)	POINT (-105.82380083154955 42.312766324276346)
	25	2050	CO_NW	WY_SE	0.32	0	POINT (-107.30605190764751 39.825387339878326)	POINT (-105.82380083154955 42.312766324276346)
	25	2050	WY_NE	WY_SE	1.648	0	POINT (-105.00996749475682 44.33387402353173)	POINT (-105.82380083154955 42.312766324276346)
	25	2050	WY_NW	WY_SE	0.914	14.871	POINT (-108.74349149674602 43.876742143633464)	POINT (-105.82380083154955 42.312766324276346)
	25	2050	CO_NW	UT_N	1.43	0	POINT (-107.30605190764751 39.825387339878326)	POINT (-111.85089224804666 40.743497163319766)
	25	2050	ID_E	UT_N	4.552	0	POINT (-112.30276564953084 43.54681671480258)	POINT (-111.85089224804666 40.743497163319766)
	25	2050	NV_N	UT_N	0	0	POINT (-116.96302928693176 40.04854482788557)	POINT (-111.85089224804666 40.743497163319766)
	25	2050	CO_NW	WY_SW	0	0.036942	POINT (-107.30605190764751 39.825387339878326)	POINT (-109.61508289616738 41.91684545860285)
	25	2050	ID_E	WY_SW	3.236	11.374	POINT (-112.30276564953084 43.54681671480258)	POINT (-109.61508289616738 41.91684545860285)
	25	2050	UT_N	WY_SW	2.413	6.5184	POINT (-111.85089224804666 40.743497163319766)	POINT (-109.61508289616738 41.91684545860285)
	25	2050	WY_NW	WY_SW	0.38	0	POINT (-108.74349149674602 43.876742143633464)	POINT (-109.61508289616738 41.91684545860285)
	25	2050	WY_SE	WY_SW	0.804	18.422	POINT (-105.82380083154955 42.312766324276346)	POINT (-109.61508289616738 41.91684545860285)
	25	2050	ID_E	ID_S_OR_E	4.234	10.029	POINT (-112.30276564953084 43.54681671480258)	POINT (-116.03220125388835 43.81289641463905)
	25	2050	ID_E	MT_SW	0.484	0	POINT (-112.30276564953084 43.54681671480258)	POINT (-111.96386525611936 45.59600299658618)
	25	2050	ID_S_OR_E	MT_SW	0	0	POINT (-116.03220125388835 43.81289641463905)	POINT (-111.96386525611936 45.59600299658618)
	25	2050	MT_NE	MT_SW	0.567	2.9837	POINT (-109.91966961681526 47.75703599562033)	POINT (-111.96386525611936 45.59600299658618)
	25	2050	MT_NW	MT_SW	7.922	3.7227	POINT (-114.43109940586818 47.66561875381815)	POINT (-111.96386525611936 45.59600299658618)
	25	2050	MT_SE	MT_SW	6.986	0	POINT (-107.33684377113 45.70948993048115)	POINT (-111.96386525611936 45.59600299658618)
	25	2050	ID_E	WY_NW	0	0	POINT (-112.30276564953084 43.54681671480258)	POINT (-108.74349149674602 43.876742143633464)
	25	2050	MT_SE	WY_NW	0.537	15.934	POINT (-107.33684377113 45.70948993048115)	POINT (-108.74349149674602 43.876742143633464)
	25	2050	MT_SW	WY_NW	0	0	POINT (-111.96386525611936 45.59600299658618)	POINT (-108.74349149674602 43.876742143633464)
	25	2050	WY_NE	WY_NW	0	0	POINT (-105.00996749475682 44.33387402353173)	POINT (-108.74349149674602 43.876742143633464)
	25	2050	MT_NE	MT_SE	0.694	16.747	POINT (-109.91966961681526 47.75703599562033)	POINT (-107.33684377113 45.70948993048115)
	25	2050	MT_SE	WY_NE	0.327	0.10783	POINT (-107.33684377113 45.70948993048115)	POINT (-105.00996749475682 44.33387402353173)
	25	2050	WA_N_CEN	WA_SEATAC	2.013	0	POINT (-119.71387686658903 47.79579822929021)	POINT (-122 47.5)

[truncated: 37 more sheets: Figure 7, Figure 8, Figure 10, Sup. Figure 3, Sup. Figure 4, Sup. Figure 5, Sup. Figure 6, Sup. Figure 7, Sup. Figure 8, Sup. Figure 9, Sup. Figure 10, Sup. Figure 11, Sup. Figure 13, Sup. Table 1, Sup. Table 2, Sup. Table 3, Sup. Table 4, Sup. Table 5, Sup. Table 6, Sup. Table 7 …]
